# Supplementary material for: Liquid Biopsy in Non-Metastatic Prostate Cancer: Clinical Evidence and Future Directions
Source: Cancers (Basel). 2026 Feb 28;18(5):800. doi: 10.3390/cancers18050800 (PMC12984391; doi:10.3390/cancers18050800)
Supplement: Supplementary file 1 [file cancers-18-00800-s001.zip]

Archive with 1 entries (1 files):
- cancers-4147202-supplementary.pdf
